# Supplementary material for: Detection of Breeding-Relevant Fruit Cracking and Fruit Firmness Quantitative Trait Loci in Sweet Cherry via Pedigree-Based and Genome-Wide Association Approaches
Source: Front Plant Sci. 2022 Mar 2;13:823250. doi: 10.3389/fpls.2022.823250 (PMC8924583; doi:10.3389/fpls.2022.823250)
Supplement: Supplementary file 4 [file Table_1.XLSX]

## Sheet: Read Me
Detection of breeding-relevant fruit cracking and fruit firmness QTLs in sweet cherry via pedigree-based and genome-wide association approaches
W. Wesley Crump, Cameron Peace, Zhiwu Zhang, and Per McCord
Table S1 Plant material and pedigree information used for FlexQTL™ analysis
Table S2 Summary of models run using FlexQTL™
Table S3 Full and reduced genetic map by chromosome for cracking and firmness FlexQTL™ analyses
Table S4 QTL haploblock descriptions
Table S5 Cracking and firmness phenotypic data used in this study
Table S6 Combined seedling population fruit cracking incidence and firmness 2019, 2020, and overall
Table S7 All QTLs detected
Table S8 Bayes Factor (BF) evidence for 1 vs. 0 QTL model for cracking and firmness from full genetic map FlexQTL™ runs
Table S9 QTL intervals and peaks for cracking and firmness from full genetic map FlexQTL™ runs
Table S10 Evidence for 1 vs. 0 QTL model for cracking and firmness QTLs using a reduced genetic map via FlexQTL™
Table S11 GWAS results from BLINK run manually incorporating covariates demarcating offspring of ‘Ambrunes’ and ‘Sweetheart’ × ‘Sweetheart’
Table S12 QTL diplotypes for all seedlings and progenitors
Table S13 SNP haplotype trait levels observed, and effect estimates at four stable QTLs detected
Table S14 Earliest known pedigree sources of QTL SNP haplotypes
Table S15 Evidence for 2 vs. 1 QTL model for cracking and firmness QTLs using a reduced genetic map via FlexQTL™

## Sheet: Table S1
Table S1 Plant material and pedigree information used for FlexQTL™ analysis. The pedigree presented here is taken from Peace et al. (2014); Vanderzande et al. (2019); Demir (2019); C. Peace (unpublished). Pedigree connections using unknown ancestors taken from C. Peace (unpublished). "IBP" = Important breeding parent (Peace et al., 2014). For genotype and phenotype data, 0 = absent, 1 = present
Individual	Parent 1	Parent 2	Genotype data	Phenotype data	Subpopulation
2N-38-32	-	-	0	0	Ancestor
2N-60-07	-	-	0	0	Ancestor
2N-61-18	-	-	0	0	Ancestor
Ambrunes	-	-	1	0	IBP
BB	PMR-1	Rainier	1	0	IBP
Benton	Stella	Moreau	1	0	IBP
Bertiolle	-	-	0	0	Ancestor
Bing	Black Republican	Napoleon	1	0	IBP
Black Republican	Napoleon	Unknown Parent of Black Republican	1	0	Ancestor
C53R01T001	Lapins	Regina	1	1	RosBREED
C53R01T005	Lapins	Regina	1	1	RosBREED
C53R01T007	Lapins	Regina	1	1	RosBREED
C53R01T009	Lapins	Regina	1	1	RosBREED
C53R01T011	Lapins	Regina	1	1	RosBREED
C53R01T013	Lapins	Bing	1	1	RosBREED
C53R01T015	Lapins	Regina	1	1	RosBREED
C53R01T027	Lapins	Regina	1	1	RosBREED
C53R01T029	Lapins	Regina	1	1	RosBREED
C53R01T031	Lapins	Regina	1	1	RosBREED
C53R01T035	Lapins	Regina	1	1	RosBREED
C53R01T039	Lapins	Regina	1	1	RosBREED
C53R01T041	Lapins	Regina	1	1	RosBREED
C53R01T044	Lapins	Regina	1	1	RosBREED
C53R01T047	Lapins	Ambrunes	1	1	RosBREED
C53R01T055	Lapins	Ambrunes	1	1	RosBREED
C53R01T061	Rainier	Sweetheart	1	1	RosBREED
C53R01T063	Lapins	Ambrunes	1	1	RosBREED
C53R01T069	Lapins	Ambrunes	1	1	RosBREED
C53R01T073	Lapins	Ambrunes	1	1	RosBREED
C53R01T077	Lapins	Ambrunes	1	1	RosBREED
C53R02T011	Kordia	Regina	1	1	RosBREED
C53R02T018	Kordia	Lapins	1	1	RosBREED
C53R02T019	Kordia	Bing	1	1	RosBREED
C53R02T027	Lapins	Tieton	1	1	RosBREED
C53R02T031	Lapins	Tieton	1	1	RosBREED
C53R02T035	Lapins	Tieton	1	1	RosBREED
C53R02T037	Lapins	Chelan	1	1	RosBREED
C53R02T039	Lapins	Tieton	1	1	RosBREED
C53R02T041	Lapins	Chelan	1	1	RosBREED
C53R02T045	Lapins	Chelan	1	1	RosBREED
C53R02T047	Lapins	Chelan	1	1	RosBREED
C53R02T050	Selah	Father of C53R02T050	1	1	RosBREED
C53R02T051	Lapins	Lapins	1	1	RosBREED
C53R02T055	Lapins	Chelan	1	1	RosBREED
C53R02T068	Lapins	Bing	1	1	RosBREED
C53R02T075	Kordia	Van	1	1	RosBREED
C53R03T003	PMR-1	Moreau	1	1	RosBREED
C53R03T008	PMR-1	Moreau	1	1	RosBREED
C53R03T009	Cowiche	PC7147-9	1	1	RosBREED
C53R03T011	PMR-1	Venus	1	1	RosBREED
C53R03T013	PMR-1	Venus	1	1	RosBREED
C53R03T015	PMR-1	Venus	1	1	RosBREED
C53R03T023	Selah	Sunburst	1	1	RosBREED
C53R03T037	Sweetheart	Moreau	1	1	RosBREED
C53R03T039	Kiona	Chelan	1	1	RosBREED
C53R03T045	Kiona	Chelan	1	1	RosBREED
C53R03T049	Kiona	Chelan	1	1	RosBREED
C53R03T051	Kiona	PC8011-5A	1	1	RosBREED
C53R03T053	Kiona	Chelan	1	1	RosBREED
C53R03T055	Kiona	Chelan	1	1	RosBREED
C53R03T061	PMR-1	Moreau	1	0	Ancestor
C53R03T063	Rainier	Regina	1	1	RosBREED
C53R03T065	Rainier	Regina	1	1	RosBREED
C53R03T068	Rainier	Regina	1	1	RosBREED
C53R03T069	Rainier	Regina	1	1	RosBREED
C53R03T073	Rainier	Regina	1	1	RosBREED
C53R03T075	Rainier	Regina	1	1	RosBREED
C53R03T077	Lapins	Kordia	1	1	RosBREED
C53R03T083	Lapins	Ambrunes	1	1	RosBREED
C53R04T018	Lapins	Moreau	1	1	RosBREED
C53R04T022	Lapins	Moreau	1	1	RosBREED
C53R04T033	Lapins	Venus	1	1	RosBREED
C53R04T036	Lapins	Venus	1	1	RosBREED
C53R04T040	Lapins	Venus	1	1	RosBREED
C53R04T048	Lapins	Venus	1	1	RosBREED
C53R04T052	Selah	Venus	1	1	RosBREED
C53R04T055	Selah	Venus	1	1	RosBREED
C53R04T056	Rainier	Moreau	1	1	RosBREED
C53R04T059	Rainier	Moreau	1	1	RosBREED
C53R04T070	Sweetheart	BB	1	1	RosBREED
C53R05T001	Cowiche	Regina	1	1	RosBREED
C53R05T002	Cowiche	Regina	1	1	RosBREED
C53R05T006	Cowiche	Regina	1	1	RosBREED
C53R05T009	Cowiche	Regina	1	1	RosBREED
C53R05T010	Cowiche	Regina	1	1	RosBREED
C53R05T016	Cowiche	Regina	1	1	RosBREED
C53R05T018	Benton	Ambrunes	1	1	RosBREED
C53R05T021	Kiona	Father of C53R05T021	1	1	RosBREED
C53R05T023	Kordia	Van	1	1	RosBREED
C53R05T025	Bing	Regina	1	1	RosBREED
C53R05T029	Cowiche	Summit	1	1	RosBREED
C53R05T036	Cowiche	Summit	1	1	RosBREED
C53R05T039	Lapins	Schneiders	1	1	RosBREED
C53R05T041	Benton	Ambrunes	1	1	RosBREED
C53R05T045	Kordia	Regina	1	1	RosBREED
C53R05T047	Kordia	Bing	1	1	RosBREED
C53R05T050	Kordia	Regina	1	1	RosBREED
C53R05T053	Kordia	Regina	1	1	RosBREED
C53R05T054	Kordia	Bing	1	1	RosBREED
C53R05T056	Kordia	Bing	1	1	RosBREED
C53R05T058	Kordia	Van	1	1	RosBREED
C53R05T061	Selah	Father of C53R05T061	1	1	RosBREED
C53R05T063	Selah	Krupnoplodnaya	1	1	RosBREED
C53R05T069	Bing	Regina	1	1	RosBREED
C53R05T071	Bing	Regina	1	1	RosBREED
C53R05T075	Cowiche	Bertiolle	1	1	RosBREED
C53R05T077	Cowiche	Rainier	1	1	RosBREED
C53R05T080	Cowiche	Tieton	1	1	RosBREED
C53R05T081	Cowiche	Father of C53R05T081	1	1	RosBREED
C53R06T019	Kiona	Cristobalina	1	1	RosBREED
C53R06T028	Kiona	Cristobalina	1	1	RosBREED
C53R06T031	Cowiche	Index	1	1	RosBREED
C53R06T034	Cowiche	Vittoria	1	1	RosBREED
C53R06T036	Cowiche	Vittoria	1	1	RosBREED
C53R06T039	Cowiche	Father of C53R06T039	1	1	RosBREED
C53R06T042	Benton	Dzherlo	1	1	RosBREED
C53R06T043	Benton	Vittoria	1	1	RosBREED
C53R06T048	Benton	Vittoria	1	1	RosBREED
C53R06T056	Bing	Bertiolle	1	1	RosBREED
C53R06T083	CC	Venus	1	1	RosBREED
C53R07T021	Kordia	Bing	1	1	RosBREED
C53R07T061	Lapins	Vittoria	1	1	RosBREED
C53R07T084	Rainier	Ambrunes	1	1	RosBREED
C53R08T001	Rainier	Dzherlo	1	1	RosBREED
C53R08T003	Rainier	Ambrunes	1	1	RosBREED
C53R08T006	Rainier	Chelan	1	1	RosBREED
C53R08T008	Rainier	Dzherlo	1	1	RosBREED
C53R08T011	Rainier	Ambrunes	1	1	RosBREED
C53R08T016	Rainier	Sunburst	1	1	RosBREED
Cashmere	Stella	Early Burlat	1	0	Ancestor
CC	PMR-1	Rainier	1	0	IBP
Chelan	Stella	Moreau	1	0	IBP
Cowiche	PC7147-4	PC7146-11	1	0	IBP
CR01T001	Bing	Tieton	1	1	Program
CR01T022	Bing	Sweetheart	1	1	Program
CR01T023	Sweetheart	Sweetheart	1	1	Program
CR01T025	Bing	Sweetheart	1	1	Program
CR01T031	Lapins	Sweetheart	1	1	Program
CR01T040	Bing	Sweetheart	1	1	Program
CR01T051	Bing	PC8011-4	1	1	Program
CR01T056	Bing	Sweetheart	1	1	Program
CR01T058	Bing	Sweetheart	1	1	Program
CR01T062	Bing	Sweetheart	1	1	Program
CR01T071	Bing	Lapins	1	1	Program
CR01T078	Bing	Tieton	1	1	Program
CR01T091	Bing	Sweetheart	1	1	Program
CR01T126	Sweetheart	PC8011-5A	1	1	Program
CR02T007	Lapins	Lapins	1	1	Program
CR02T009	Lapins	Sweetheart	1	1	Program
CR02T015	Lapins	Sweetheart	1	1	Program
CR02T029	Sweetheart	Sweetheart	1	1	Program
CR02T031	Lapins	Sweetheart	1	1	Program
CR02T033	Lapins	Lapins	1	1	Program
CR02T053	Lapins	Olympus	1	1	Program
CR02T072	Sweetheart	Sweetheart	1	1	Program
CR02T106	Sweetheart	Sweetheart	1	1	Program
CR02T113	Sweetheart	Sweetheart	1	1	Program
CR02T118	Sweetheart	FR01T068	1	1	Program
CR03T001	Sweetheart	Sweetheart	1	1	Program
CR03T014	Sweetheart	Sweetheart	1	1	Program
CR03T016	Sweetheart	Sweetheart	1	1	Program
CR03T030	Sweetheart	Sweetheart	1	1	Program
CR03T039	Sweetheart	Sweetheart	1	1	Program
CR03T040	Sweetheart	Sweetheart	1	1	Program
CR03T050	Sweetheart	Sweetheart	1	1	Program
CR03T056	Sweetheart	Sweetheart	1	1	Program
CR03T065	Sweetheart	Sweetheart	1	1	Program
CR03T076	Sweetheart	Sweetheart	1	1	Program
CR03T084	Sweetheart	Sweetheart	1	1	Program
CR03T089	Sweetheart	Sweetheart	1	1	Program
CR03T100	Rainier	Regina	1	1	Program
CR04T018	Sweetheart	Sweetheart	1	1	Program
CR04T026	Sweetheart	Sweetheart	1	1	Program
CR04T029	Sweetheart	Van	1	1	Program
CR04T038	Sweetheart	Sweetheart	1	1	Program
CR04T056	Sweetheart	Sweetheart	1	1	Program
CR04T062	Sweetheart	Sweetheart	1	1	Program
CR04T070	Sweetheart	Sweetheart	1	1	Program
CR04T077	Sweetheart	Sweetheart	1	1	Program
CR04T082	Sweetheart	Sweetheart	1	1	Program
CR04T084	Sweetheart	Tieton	1	1	Program
CR04T086	Rainier	Sweetheart	1	1	Program
CR04T095	Sweetheart	Sweetheart	1	1	Program
CR04T111	Sweetheart	Sweetheart	1	1	Program
CR04T125	Lapins	Sweetheart	1	1	Program
CR05T016	Bing	Lapins	1	1	Program
CR05T085	Sweetheart	FR01T068	1	1	Program
CR05T094	Bing	Sweetheart	1	1	Program
CR05T115	Sweetheart	Sweetheart	1	1	Program
CR06T015	Lapins	Tieton	1	1	Program
CR06T027	Sweetheart	Sweetheart	1	1	Program
CR06T032	Lapins	Newstar	1	1	Program
CR06T046	Sweetheart	Rainier	1	1	Program
CR06T059	Sweetheart	Cowiche	1	1	Program
CR06T062	Sweetheart	Sweetheart	1	1	Program
CR06T083	Sweetheart	Sweetheart	1	1	Program
CR06T110	Sweetheart	Sweetheart	1	1	Program
CR07T004	Lapins	Tieton	1	1	Program
CR07T008	Sweetheart	Sweetheart	1	1	Program
CR07T014	Lapins	Chelan	1	1	Program
CR07T027	Bing	Tieton	1	1	Program
CR07T028	Bing	Lapins	1	1	Program
CR07T041	Sweetheart	Bing	1	1	Program
CR07T053	Bing	Tieton	1	1	Program
CR08T001	Bing	Tieton	1	1	Program
CR08T010	Bing	Tieton	1	1	Program
CR08T012	Bing	PC8012-1	1	1	Program
CR08T018	Rainier	Chelan	1	1	Program
CR08T028	Rainier	Cashmere	1	1	Program
CR08T043	Rainier	Chelan	1	1	Program
CR08T056	Sweetheart	Kiona	1	1	Program
CR08T059	Sweetheart	Sweetheart	1	1	Program
CR08T074	Index	Chelan	1	1	Program
CR08T076	Benton	Index	1	1	Program
CR09T020	Bing	GG	1	1	Program
CR09T055	DD	Kordia	1	1	Program
CR10T007	Sweetheart	Father of CR10T007	1	1	Program
CR10T010	Sweetheart	Sweetheart	1	1	Program
CR10T014	Sweetheart	Sweetheart	1	1	Program
CR10T016	Sweetheart	Rainier	1	1	Program
CR10T017	Sweetheart	Sandra Rose	1	1	Program
CR10T028	Sweetheart	Bing	1	1	Program
CR10T038	Sweetheart	Bing	1	1	Program
CR10T041	Sweetheart	Bing	1	1	Program
CR10T053	Sweetheart	Bing	1	1	Program
CR10T056	Sweetheart	Bing	1	1	Program
CR10T057	Bing	Skeena	1	1	Program
CR10T082	Sweetheart	Sweetheart	1	1	Program
CR10T086	Sweetheart	Sweetheart	1	1	Program
CR10T089	Sweetheart	Sweetheart	1	1	Program
CR10T100	Sweetheart	Rainier	1	1	Program
CR10T103	Sweetheart	Sweetheart	1	1	Program
CR10T113	Bing	Rainier	1	1	Program
CR10T117	Sweetheart	Sweetheart	1	1	Program
CR11T014	Sweetheart	Sylvia	1	1	Program
CR11T019	Sweetheart	Sylvia	1	1	Program
CR11T020	C53R05T010	Sylvia	1	1	Program
CR11T021	Sweetheart	Sylvia	1	1	Program
CR11T037	Bing	FR33T117	1	1	Program
CR11T040	Sweetheart	Sweetheart	1	1	Program
CR11T042	FR14T060	FR06T059	1	1	Program
CR11T052	C53R05T002	C53R01T077	1	1	Program
CR11T062	Sweetheart	Bing	1	1	Program
CR12T007	PC8011-8	PC8011-2	1	1	Program
CR12T008	PC8011-8	PC8011-10	1	1	Program
CR12T010	PC8012-1	Father of CR12T010	1	1	Program
CR12T012	PC8012-5	PC7635-1	1	1	Program
CR12T014	PC8012-5	PC8012-5	1	1	Program
CR12T023	PC8011-10	Glacier	1	1	Program
CR12T029	PC8011-5A	Father of CR12T029	1	1	Program
CR12T045	PC8011-2	PC7614-2	1	1	Program
CR12T048	PC8011-2	PC7614-2	1	1	Program
CR12T064	PC8012-9	C53R03T061	1	1	Program
CR12T073	PC8012-9	PC7635-1	1	1	Program
CR13T008	PC8014-1	FR12T004	1	1	Program
CR13T021	PC8014-1	PC8011-5A	1	1	Program
CR13T043	Tieton	Lapins	1	1	Program
CR13T052	Tieton	Rainier	1	1	Program
CR13T067	PC7147-1	PC7147-9	1	1	Program
CR13T075	C53R04T070	FR01T069	1	1	Program
CR14T024	PC7147-9	PC7614-4	1	1	Program
CR14T033	Sweetheart	FR02T038	1	1	Program
CR14T036	PC8011-5A	PC7635-4	1	1	Program
CR14T039	Sweetheart	Sweetheart	1	1	Program
CR14T053	Sweetheart	Sweetheart	1	1	Program
CR14T056	Sweetheart	Sweetheart	1	1	Program
CR14T057	Sweetheart	Sweetheart	1	1	Program
CR14T058	Sweetheart	Sweetheart	1	1	Program
CR14T060	Sweetheart	Sweetheart	1	1	Program
CR14T061	Sweetheart	Sweetheart	1	1	Program
CR14T067	Sweetheart	Sweetheart	1	1	Program
CR14T070	Sweetheart	Sweetheart	1	1	Program
CR14T074	Sweetheart	Sweetheart	1	1	Program
Cristobalina	-	-	1	0	Ancestor
DD	PMR-1	Rainier	1	0	IBP
Dzherlo	-	-	1	0	Ancestor
Early Burlat	Unnamed Ancestor 3	Unnamed Ancestor 4	1	0	Ancestor
Ebony	Lambert	Schmidt	1	0	Ancestor
EE	PMR-1	Rainier	1	0	IBP
Emperor Francis	Unnamed Ancestor 1	Unnamed Ancestor 5	1	0	IBP
Empress Eugenie	-	-	0	0	Ancestor
Father of C53R02T050	-	-	0	0	Ancestor
Father of C53R05T021	-	-	0	0	Ancestor
Father of C53R05T061	-	-	0	0	Ancestor
Father of C53R05T081	-	-	0	0	Ancestor
Father of C53R06T039	-	-	0	0	Ancestor
Father of CR10T007	-	-	0	0	Ancestor
Father of CR12T010	-	-	0	0	Ancestor
Father of CR12T029	-	-	0	0	Ancestor
FR01T068	Lapins	Regina	1	0	Ancestor
FR01T069	Lapins	Regina	1	0	Ancestor
FR02T038	Lapins	Ambrunes	1	0	Ancestor
FR06T059	-	-	0	0	Ancestor
FR12T004	Lapins	Moreau	1	0	Ancestor
FR14T060	Cowiche	Regina	1	0	Ancestor
FR33T117	-	-	0	0	Ancestor
GG	PMR-1	Rainier	1	0	IBP
Glacier	Stella	Early Burlat	1	0	IBP
Hedelfingen	Unnamed Ancestor 6	Unknown Parent of Hedelfingen	1	0	Ancestor
Index	Stella	Bing	1	0	Ancestor
JI2420	Emperor Francis	Napoleon	0	0	Ancestor
Kiona	Glacier	Cashmere	1	0	IBP
Kordia	Schneiders	Unknown Parent of Kordia	1	0	Ancestor
Krupnoplodnaya	-	-	1	0	Ancestor
Lambert	Napoleon	Unnamed Ancestor 6	1	0	Ancestor
Lapins	Stella	Van	1	0	IBP
Moreau	Unnamed Ancestor 3	Unnamed Ancestor 4	1	0	Ancestor
Napoleon	Unnamed Ancestor 6	Unknown Parent of Napoleon	1	0	Ancestor
Newstar	Van	Stella	1	0	Ancestor
Olympus	Lambert	Van	1	0	Ancestor
P8-79	Bing	Rainier	0	0	Ancestor
PC66138-2	-	-	0	0	Ancestor
PC66154-1	-	-	0	0	Ancestor
PC6654-1	-	-	0	0	Ancestor
PC6658-1or2	Lambert	Ebony	0	0	Ancestor
PC6679-6	Sam	Bing	0	0	Ancestor
PC7064-8	-	-	0	0	Ancestor
PC7146-11	Stella	Moreau	0	0	Ancestor
PC7146-x	Stella	Moreau	0	0	Ancestor
PC7147-1	Unknown Parent of PC7147-1	Unnamed Ancestor 7	1	0	Ancestor
PC7147-4	Stella	Unnamed Ancestor 7	0	0	Ancestor
PC7147-9	Stella	Unknown Parent of PC7147-9	1	0	Ancestor
PC7614-2	Stella	Vic	1	0	Ancestor
PC7614-4	Stella	PC6654-1	0	0	Ancestor
PC7635-1	PC6679-6	Unknown Parent of PC7635-1	1	0	Ancestor
PC7635-4	PC6679-6	Unknown Parent of PC7635-4	1	0	Ancestor
PC8011-10	PC7147-4	PC66138-2	1	0	Ancestor
PC8011-2	PC7147-4	PC66138-2	1	0	Ancestor
PC8011-4	PC7147-4	Cashmere	1	0	Ancestor
PC8011-5A	PC7147-4	PC66138-2	1	0	Ancestor
PC8011-8	PC7147-4	PC66138-2	1	0	Ancestor
PC8012-1	PC7147-4	PC66154-1	1	0	Ancestor
PC8012-5	PC7147-4	PC66154-1	1	0	Ancestor
PC8012-9	PC7147-4	PC66154-1	1	0	Ancestor
PC8014-1	PC7147-4	PC7064-8	1	0	Ancestor
PMR-1	PC6658-1or2	PC7146-x	1	0	IBP
Rainier	Bing	Van	1	0	IBP
Regina	Schneiders	Rube	1	0	IBP
Rube	-	-	0	0	Ancestor
Sam	-	-	0	0	Ancestor
Sandra Rose	2N-61-18	Unknown Parent of Sandra Rose	0	0	Ancestor
Schmidt	Unnamed Ancestor 1	Unnamed Ancestor 5	1	0	Ancestor
Schneiders	-	-	1	0	Ancestor
Selah	P8-79	Stella	1	0	IBP
Skeena	2N-60-07	2N-38-32	1	0	Ancestor
Stella	Lambert	JI2420	1	0	Ancestor
Summit	Van	Sam	1	0	IBP
Sunburst	Summit	Unknown Parent of Sunburst	1	0	Ancestor
Sweetheart	Van	Lapins	1	0	IBP
Sylvia	Van	Sam	0	0	Ancestor
Tieton	Stella	Early Burlat	1	0	IBP
Unnamed Ancestor 1	-	-	1	0	Ancestor
Unnamed Ancestor 2	-	-	0	0	Ancestor
Unnamed Ancestor 3	-	-	1	0	Ancestor
Unnamed Ancestor 4	-	-	0	0	Ancestor
Unnamed Ancestor 5	-	-	0	0	Ancestor
Unnamed Ancestor 6	-	-	1	0	Ancestor
Unnamed Ancestor 7	-	-	0	0	Ancestor
Unknown Parent of Black Republican	Unnamed Ancestor 1	Unnamed Ancestor 2	1	0	Ancestor
Unknown Parent of Hedelfingen	-	-	0	0	Ancestor
Unknown Parent of Kordia	-	-	1	0	Ancestor
Unknown Parent of Napoleon	-	-	0	0	Ancestor
Unknown Parent of PC7147-1	-	-	0	0	Ancestor
Unknown Parent of PC7147-9	-	-	0	0	Ancestor
Unknown Parent of PC7635-1	-	-	0	0	Ancestor
Unknown Parent of PC7635-4	-	-	0	0	Ancestor
Unknown Parent of Sandra Rose	-	-	0	0	Ancestor
Unknown Parent of Sunburst	-	-	0	0	Ancestor
Unknown Parent of Windsor 1	-	-	0	0	Ancestor
Unknown Parent of Windsor 2	-	-	0	0	Ancestor
Van	Empress Eugenie	Black Republican	1	0	IBP
Venus	Hedelfingen	Windsor	1	0	Ancestor
Vic	Bing	Schmidt	1	0	Ancestor
Vittoria	-	-	0	0	Ancestor
Windsor	Unknown Parent of Windsor 1	Unknown Parent of Windsor 2	1	0	Ancestor

## Sheet: Table S2
Table S2 Summary of models run using FlexQTL™. A = Additive, A_NS = Additive (new seed), A_Pr5 = Additive (QTL Prior = 5), A+D = Additive + Dominance, A_red = Reduced additive, A_NSred = Reduced additive (new seed), C = Combined (all) seedlings (n = 259), R = RosBREED seedlings (n = 119), P = Program seedlings (n = 140)
Model	Total QTL prior	Population
A	2	C, R, P
A_NS	2	C
A_Pr5	5	C
A+D	2	C, R, P
A_red	2	C
A_NSred	2	C

## Sheet: Table S3
Table S3 Full and reduced genetic map by chromosome for cracking and firmness FlexQTL™ analyses
			Cracking		Firmness
Chromosome	Full length (cM)	Number of SNPs (Full)	Reduced length (cM)	Number of SNPs (reduced; cracking)	Reduced length (cM)	Number of SNPs (reduced; firmness)
1	0 - 141.96	350	39 - 73	55	34 - 70	63
2	0 - 70.56	207	-	-	-	-
3	0 - 80.28	192	-	-	32 - 81	135
4	0 - 67.66	168	-	-	0 - 22	56
5	0 - 56.78	137	0 – 56.78	137	-	-
6	0 - 102.59	191	-	-	-	-
7	0 - 74.12	175	38 - 74	106	-	-
8	0 - 69.2	197	38 - 63	93	-	-
Total	663.15	1617	152	391	107	254

## Sheet: Table S4
Table S4 QTL haploblock descriptions. Chr = Chromosome
Chr	Haploblock	Number of SNPs	Region (cM)	Region (bp)	SNPs Included
1	HB-01-15	9	44.84 - 46.76	14,895,154 - 16,985,912	ss490546121	ss490546566	ss490546570	ss490546574	ss490546591	ss490546599	ss490546611	ss490546137	ss490546619
3	HB-03-17	17	43.76 - 55.75	18,076,207 - 19,138,259	ss490551666	ss490551675	ss490551678	ss490551684	ss490559067	ss490551699	ss490551702	ss490551705	ss490551714	ss490551717	ss490551720	ss490551723	ss490551730	ss490551739	ss490551746	ss490551749	ss490551784
5	HB-05-08	9	32.07 - 33.5	12,255,436 - 12,501,472	ss490554274	ss490554277	ss490554283	ss490554286	ss490559459	ss490559456	ss490559453	ss490554313	ss490554295

## Sheet: Table S5
Table S5 Cracking and firmness phenotypic data used in this study
Individual	Parent 1	Parent 2	Cracking_2019 (%)	Cracking_2020 (%)	Cracking_multiyear (%)	Firmness_2012 (g/mm)	Firmness_2019 (g/mm)	Firmness_2020 (g/mm)	Firmness_multiyear (g/mm)
C53R01T001	Lapins	Regina	16	8.88889	16.4608	265	NA	223.4	234.416
C53R01T005	Lapins	Regina	14	12	16.8692	280.68	NA	263.4	256.113
C53R01T007	Lapins	Regina	10	24	19.81	305.14	NA	422.5	327.644
C53R01T009	Lapins	Regina	50	98	61.7167	258.7	NA	275.2	252.146
C53R01T011	Lapins	Regina	16	72	39.6606	262.2	NA	266.3	250.042
C53R01T013	Lapins	Bing	42	46.875	39.9822	276.61	NA	272.2	257.956
C53R01T015	Lapins	Regina	26	56	37.455	201.81	NA	215.9	206.869
C53R01T027	Lapins	Regina	24	60	38.1902	322	NA	346.2	304.481
C53R01T029	Lapins	Regina	70	77.7778	61.635	294.33	NA	318.9	283.06
C53R01T031	Lapins	Regina	4	NA	NA	270.74	NA	NA	NA
C53R01T035	Lapins	Regina	14	30	23.4861	277.69	NA	308.7	272.601
C53R01T039	Lapins	Regina	0	18	13.9284	237.77	NA	232.2	227.234
C53R01T041	Lapins	Regina	10	46	27.8973	252.24	NA	251.4	240.354
C53R01T044	Lapins	Regina	72	92	67.5984	295.23	NA	294	273.707
C53R01T047	Lapins	Ambrunes	96	100	79.3617	279.95	NA	328.9	281.353
C53R01T055	Lapins	Ambrunes	92	97.9167	77.1254	257.25	NA	390	296.317
C53R01T061	Rainier	Sweetheart	4	32	20.5453	287.27	NA	257.8	256.499
C53R01T063	Lapins	Ambrunes	28	38	31.5733	275.45	NA	320.1	276.17
C53R01T069	Lapins	Ambrunes	98	96	78.6265	321.93	NA	307	289.178
C53R01T073	Lapins	Ambrunes	4	2	9.51717	365.29	NA	417.8	349.252
C53R01T077	Lapins	Ambrunes	84	28	48.483	305.55	NA	451.7	339.182
C53R02T011	Kordia	Regina	0	12	11.7228	251.9	NA	232.7	232.935
C53R02T018	Kordia	Lapins	70	NA	NA	236.58	NA	NA	NA
C53R02T019	Kordia	Bing	28	51.2195	36.4329	258.22	NA	527	350.082
C53R02T027	Lapins	Tieton	40	26	31.5733	331.16	NA	284.6	284.046
C53R02T031	Lapins	Tieton	20	22	22.7509	236.4	NA	447	310.404
C53R02T035	Lapins	Tieton	92	100	77.8912	233.36	NA	260.9	236.699
C53R02T037	Lapins	Chelan	26	26	26.4269	251.4	NA	189.1	215.75
C53R02T039	Lapins	Tieton	30.4348	91.6667	52.1964	239.4	NA	329.6	265.824
C53R02T041	Lapins	Chelan	40	100	58.7759	246.86	NA	293.4	254.625
C53R02T045	Lapins	Chelan	34	80	49.2182	288.37	NA	224.2	243.834
C53R02T047	Lapins	Chelan	36	58	41.8662	280.52	NA	346.4	288.395
C53R02T050	Selah	F_C53R02T050	94	NA	NA	261.46	NA	NA	NA
C53R02T051	Lapins	Lapins	86	16.2162	44.8865	292.4	NA	292.8	272.137
C53R02T055	Lapins	Chelan	46	90	57.3055	241.76	NA	243	232.997
C53R02T068	Lapins	Bing	94	NA	NA	260	NA	NA	NA
C53R02T075	Kordia	Van	60	92	63.1871	242.58	NA	268.4	243.215
C53R03T003	PMR-1	Moreau	11.5385	40	26.2572	149.4	NA	170.7	168.832
C53R03T008	PMR-1	Moreau	70	NA	NA	341.6	NA	NA	NA
C53R03T009	Cowiche	PC7147-9	22	84	46.2774	211.88	NA	205	206.545
C53R03T011	PMR-1	Venus	0	8	10.2524	240.43	NA	304.6	256.483
C53R03T013	PMR-1	Venus	78	86	67.5984	232.78	NA	244.5	230.082
C53R03T015	PMR-1	Venus	0	64	30.8381	216.85	NA	313.6	250.802
C53R03T023	Selah	Sunburst	2	2	8.78197	256	NA	363.1	285.347
C53R03T037	Sweetheart	Moreau	86	94	73.48	207.6	NA	155.7	185.666
C53R03T039	Kiona	Chelan	96	100	79.3617	265.6	NA	238.5	240.534
C53R03T045	Kiona	Chelan	32	40	33.7789	252.82	NA	438	313.295
C53R03T049	Kiona	Chelan	92.5	100	78.075	232.42	NA	248	231.306
C53R03T051	Kiona	PC8011-5A	60	86	60.9815	171.27	NA	219.1	196.215
C53R03T053	Kiona	Chelan	42	70	48.483	231.24	NA	241.765	228.416
C53R03T055	Kiona	Chelan	80	94	71.2744	257.6	NA	363.8	286.244
C53R03T063	Rainier	Regina	90	22	48.483	306.94	NA	258.8	264.554
C53R03T065	Rainier	Regina	18	46	30.8381	267.6	NA	231.3	238.507
C53R03T068	Rainier	Regina	86	95.4545	74.0147	244.48	NA	214.9	223.107
C53R03T069	Rainier	Regina	10	90	44.0718	258.59	NA	313.3	266.95
C53R03T073	Rainier	Regina	58	100	65.3928	240.91	NA	277	245.915
C53R03T075	Rainier	Regina	56	98	63.9223	296.3	NA	270.7	265.045
C53R03T077	Lapins	Kordia	26	44	33.0437	240.97	NA	292.6	252.018
C53R03T083	Lapins	Ambrunes	80	84.0909	67.6318	321.33	NA	305.8	288.477
C53R04T018	Lapins	Moreau	24	NA	NA	127.54	NA	NA	NA
C53R04T022	Lapins	Moreau	23.4043	50	34.2951	168.6	NA	128.8	159.986
C53R04T033	Lapins	Venus	6	18	16.134	258.14	NA	264.3	247.68
C53R04T036	Lapins	Venus	2	8	10.9876	169.44	NA	222.3	196.749
C53R04T040	Lapins	Venus	50	100	62.4519	191.88	NA	275.6	226.263
C53R04T048	Lapins	Venus	40	84	52.8943	245.62	NA	272.4	245.958
C53R04T052	Selah	Venus	42	32.6087	34.7379	225.69	NA	223.9	219.292
C53R04T055	Selah	Venus	12	NA	NA	173.32	NA	NA	NA
C53R04T056	Rainier	Moreau	70	98	69.0688	175.14	NA	154.6	172.588
C53R04T059	Rainier	Moreau	90	100	77.156	138.56	NA	162.4	161.373
C53R04T070	Sweetheart	BB	56	27.2727	37.9228	317.67	NA	291	281.283
C53R05T001	Cowiche	Regina	54	94	61.7167	278.4	NA	348.3	288.309
C53R05T002	Cowiche	Regina	100	90.9091	77.4902	283.3	NA	217.9	239.404
C53R05T006	Cowiche	Regina	20	2	15.3988	297.35	NA	326.8	287.315
C53R05T009	Cowiche	Regina	8	NA	NA	303.51	NA	NA	NA
C53R05T010	Cowiche	Regina	4	8	11.7228	221.5	NA	227.7	219.14
C53R05T016	Cowiche	Regina	55.3191	80	57.0552	222.25	NA	189.6	204.585
C53R05T018	Benton	Ambrunes	58	62	51.4239	329.1	NA	299.6	289.088
C53R05T021	Kiona	F_C53R05T021	3.92157	48	26.3981	253.4	NA	325.5	269.682
C53R05T023	Kordia	Van	80	97.2222	72.4589	270.13	NA	351.2	286.216
C53R05T025	Bing	Regina	60	88	61.7167	224.3	NA	239.4	224.79
C53R05T029	Cowiche	Summit	6	8	12.458	NA	NA	249.8	NA
C53R05T036	Cowiche	Summit	85	80	67.966	NA	NA	323.2	NA
C53R05T039	Lapins	Schneiders	64.5161	100	67.7881	NA	NA	267.6	NA
C53R05T041	Benton	Ambrunes	90	73.8095	67.5284	NA	NA	246.4	NA
C53R05T045	Kordia	Regina	20	28	24.9565	262.9	NA	243	241.235
C53R05T047	Kordia	Bing	80	62	59.5111	256.18	NA	242.2	238.305
C53R05T050	Kordia	Regina	0	46	24.2213	203.82	NA	245.2	219.07
C53R05T053	Kordia	Regina	0	20	14.6636	265.62	NA	275.1	254.804
C53R05T054	Kordia	Bing	12	2	12.458	330.39	NA	404.4	330.43
C53R05T056	Kordia	Bing	48	14	30.1029	NA	NA	275.8	NA
C53R05T058	Kordia	Van	24	44	32.3085	295.3	NA	244.1	254.29
C53R05T061	Selah	F_C53R05T061	56	NA	NA	NA	NA	NA	NA
C53R05T063	Selah	Krupnoplodnaya	72	60	55.8351	NA	NA	207	NA
C53R05T069	Bing	Regina	22	40	30.1029	211.04	NA	300.9	243.589
C53R05T071	Bing	Regina	10	0	10.9876	260.07	NA	372.1	290.441
C53R05T075	Cowiche	Bertiolle	4	26	18.3396	263	NA	305.5	265.629
C53R05T077	Cowiche	Rainier	94	100	78.6265	227.32	NA	270.2	237.97
C53R05T080	Cowiche	Tieton	92	NA	NA	281.13	NA	NA	NA
C53R05T081	Cowiche	F_C53R05T081	52	NA	NA	250.28	NA	NA	NA
C53R06T019	Kiona	Cristobalina	28	94	52.1591	193.4	NA	210	201.293
C53R06T028	Kiona	Cristobalina	92	NA	NA	NA	NA	NA	NA
C53R06T031	Cowiche	Index	14	30	23.4861	323.63	NA	303.5	288.477
C53R06T034	Cowiche	Vittoria	46	37.931	38.1648	233.61	NA	310.7	256.203
C53R06T036	Cowiche	Vittoria	4	54	28.6325	296.97	NA	403.3	316.978
C53R06T039	Cowiche	F_C53R06T039	32	36	32.3085	222.42	NA	222.7	217.55
C53R06T042	Benton	Dzherlo	NA	82.1429	NA	148.26	NA	221.7	188.261
C53R06T043	Benton	Vittoria	10	32	22.7509	266.6	NA	254	246.963
C53R06T048	Benton	Vittoria	28	19.4444	24.7523	221.85	NA	311	251.737
C53R06T056	Bing	Bertiolle	6	66	33.7789	251.18	NA	392.1	294.77
C53R06T083	CC	Venus	46	94	58.7759	284.3	NA	272.1	260.914
C53R07T021	Kordia	Bing	60	80.4348	58.9357	284.83	NA	274	261.861
C53R07T061	Lapins	Vittoria	48	32	36.7198	261.68	NA	254.6	245.28
C53R07T084	Rainier	Ambrunes	2	42	23.4861	NA	NA	317.1	NA
C53R08T001	Rainier	Dzherlo	80	94	71.2744	162.6	NA	195.4	183.601
C53R08T003	Rainier	Ambrunes	58	94	63.1871	285.11	NA	391	307.563
C53R08T006	Rainier	Chelan	78	100	72.7448	229.45	NA	234.1	224.732
C53R08T008	Rainier	Dzherlo	78.5714	NA	NA	209.46	NA	NA	NA
C53R08T011	Rainier	Ambrunes	80	86	68.3336	181.3	NA	291.1	228.181
C53R08T016	Rainier	Sunburst	68	38	46.2774	185.6	NA	211	198.643
CR01T001	Bing	Tieton	94	97.2973	77.6329	NA	321.481	360.2	290.798
CR01T022	Bing	Sweetheart	82	95.5556	72.5814	NA	191.185	266.4	203.472
CR01T023	Sweetheart	Sweetheart	74	18	41.131	NA	195.59	281.8	211.19
CR01T025	Bing	Sweetheart	24	48	33.7789	NA	332.047	360.9	295.189
CR01T031	Lapins	Sweetheart	20	42	30.1029	NA	300.262	337.2	273.567
CR01T040	Bing	Sweetheart	88	98	75.6856	NA	373.011	358.6	310.255
CR01T051	Bing	PC8011-4	20	50	33.0437	NA	410.668	422.5	349.831
CR01T056	Bing	Sweetheart	8	8	13.1932	NA	373.839	393.7	324.256
CR01T058	Bing	Sweetheart	20	90	47.7478	NA	431.448	329.2	321.571
CR01T062	Bing	Sweetheart	34.2105	42	35.3267	NA	321.701	262.5	252.812
CR01T071	Bing	Lapins	NA	91.6667	NA	NA	319.443	301.3	267.052
CR01T078	Bing	Tieton	68.75	100	69.3445	NA	416.926	553	403.123
CR01T091	Bing	Sweetheart	86	82	69.0688	NA	352.158	379.5	310.274
CR01T126	Sweetheart	PC8011-5A	62	48.9796	48.1079	NA	298.686	241.4	235.621
CR02T007	Lapins	Lapins	2	48	25.6917	NA	270.999	303	248.837
CR02T009	Lapins	Sweetheart	14	6	14.6636	NA	383.566	312.5	296.404
CR02T015	Lapins	Sweetheart	8	82	40.3958	NA	261.912	255.6	226.825
CR02T029	Sweetheart	Sweetheart	74	65.8537	58.7221	NA	383.93	399	330.254
CR02T031	Lapins	Sweetheart	48	22	33.0437	NA	338.091	221.1	243.066
CR02T033	Lapins	Lapins	4	10	12.458	NA	431.697	312.5	315.16
CR02T053	Lapins	Olympus	12	15.5556	17.4411	NA	347.25	262	262.573
CR02T072	Sweetheart	Sweetheart	58	66	52.8943	NA	364.054	401.1	323.327
CR02T106	Sweetheart	Sweetheart	92	86	72.7448	NA	312.88	266.7	251.011
CR02T113	Sweetheart	Sweetheart	16	12	17.6044	NA	476.145	482.7	398.805
CR02T118	Sweetheart	FR01T068	94	40	56.5703	NA	289.951	254.4	237.283
CR03T001	Sweetheart	Sweetheart	22	8	18.3396	NA	391.805	393.8	331.296
CR03T014	Sweetheart	Sweetheart	68	32	44.0718	NA	386.87	425.8	341.843
CR03T016	Sweetheart	Sweetheart	34	12	24.2213	NA	297.002	339.6	273.232
CR03T030	Sweetheart	Sweetheart	30	50	36.7198	NA	388.656	439.7	347.955
CR03T039	Sweetheart	Sweetheart	62	84	60.9815	NA	435.677	369	338.728
CR03T040	Sweetheart	Sweetheart	16	18	19.81	NA	353.672	336.9	294.263
CR03T050	Sweetheart	Sweetheart	42	54	42.6014	NA	335.536	336.6	287.079
CR03T056	Sweetheart	Sweetheart	62	48	47.7478	NA	338.896	349.4	293.376
CR03T065	Sweetheart	Sweetheart	98	57.1429	64.3425	NA	387.321	370.2	320.352
CR03T076	Sweetheart	Sweetheart	42	93.8776	57.2605	NA	372.398	292.8	284.375
CR03T084	Sweetheart	Sweetheart	94	92	75.6856	NA	326.199	242.3	246.694
CR03T089	Sweetheart	Sweetheart	92.5	72.3404	67.9073	NA	334.648	359.9	295.813
CR03T100	Rainier	Regina	92	100	77.8912	NA	409.991	269.8	290.062
CR04T018	Sweetheart	Sweetheart	38	46	38.1902	NA	332.16	319.6	279.139
CR04T026	Sweetheart	Sweetheart	50	38	39.6606	NA	247.831	229.8	211.283
CR04T029	Sweetheart	Van	68	83.6735	63.0671	NA	270.016	363.5	272.029
CR04T038	Sweetheart	Sweetheart	26	42	32.3085	NA	269.873	294.056	244.912
CR04T056	Sweetheart	Sweetheart	88	26	49.2182	NA	325.434	268.5	256.605
CR04T062	Sweetheart	Sweetheart	86	60	60.9815	NA	303.388	346.4	278.37
CR04T070	Sweetheart	Sweetheart	2	2	8.78197	NA	442.759	389.9	349.632
CR04T077	Sweetheart	Sweetheart	50	46	42.6014	NA	270.747	253.7	229.527
CR04T082	Sweetheart	Sweetheart	40	54	41.8662	NA	372.269	336.8	301.471
CR04T084	Sweetheart	Tieton	94	94	76.4208	NA	312.727	331.5	276.203
CR04T086	Rainier	Sweetheart	72	98	69.804	NA	346.237	236.2	252.125
CR04T095	Sweetheart	Sweetheart	24	48	33.7789	NA	401.875	420.3	345.547
CR04T111	Sweetheart	Sweetheart	38	76	49.2182	NA	379.683	376.7	319.909
CR04T125	Lapins	Sweetheart	26	30	27.8973	NA	384.107	385.9	325.218
CR05T016	Bing	Lapins	34	94	54.3647	NA	359.318	281.5	274.875
CR05T085	Sweetheart	FR01T068	78	92	69.804	NA	373.513	348	306.32
CR05T094	Bing	Sweetheart	4	6	10.9876	NA	428.347	353.3	329.754
CR05T115	Sweetheart	Sweetheart	46	64	47.7478	NA	313.76	295.5	262.577
CR06T015	Lapins	Tieton	76	100	72.0096	NA	273.079	290.4	244.737
CR06T027	Sweetheart	Sweetheart	32	26	28.6325	NA	487.111	385.5	365.201
CR06T032	Lapins	Newstar	16	56	33.7789	NA	255.295	256.9	224.753
CR06T046	Sweetheart	Rainier	30	50	36.7198	NA	352.842	324.4	289.069
CR06T059	Sweetheart	Cowiche	28	48	35.2494	NA	381.948	319.2	298.385
CR06T062	Sweetheart	Sweetheart	90	66.6667	64.9026	NA	437.929	454	372.729
CR06T083	Sweetheart	Sweetheart	84	68	63.1871	NA	367.384	319.3	292.748
CR06T110	Sweetheart	Sweetheart	66	10	35.2494	NA	308.393	266.6	249.224
CR07T004	Lapins	Tieton	94	100	78.6265	NA	227.714	307.6	233.762
CR07T008	Sweetheart	Sweetheart	42	30	33.7789	NA	346.556	293.6	274.617
CR07T014	Lapins	Chelan	84	94	72.7448	NA	217.525	238	202.669
CR07T027	Bing	Tieton	42.5	100	59.6949	NA	476.15	566.4	431.424
CR07T028	Bing	Lapins	2	8.33333	11.1101	NA	487.183	458.4	393.637
CR07T041	Sweetheart	Bing	58	34	41.131	NA	336.751	269.1	261.249
CR07T053	Bing	Tieton	7.69231	98	46.1643	NA	180.995	251.6	193.734
CR08T001	Bing	Tieton	92	100	77.8912	NA	280.749	305.5	253.61
CR08T010	Bing	Tieton	80	92	70.5392	NA	334.638	269.2	260.464
CR08T012	Bing	PC8012-1	70	100	69.804	NA	417.694	469	370.689
CR08T018	Rainier	Chelan	36	100	57.3055	NA	273.08	292.6	245.595
CR08T028	Rainier	Cashmere	68	64	55.8351	NA	188.781	244.4	193.962
CR08T043	Rainier	Chelan	6	73.4694	36.5247	NA	241.053	230.7	208.993
CR08T056	Sweetheart	Kiona	62	86	61.7167	NA	334.783	245.9	251.441
CR08T059	Sweetheart	Sweetheart	88.3721	36	53.0311	NA	276.729	303.7	251.342
CR08T074	Index	Chelan	NA	78	NA	NA	290.787	377.9	285.735
CR08T076	Benton	Index	22	100	52.1591	NA	232.373	279.5	224.627
CR09T020	Bing	GG	68	90.4762	65.5678	NA	311.724	315.4	269.539
CR09T055	DD	Kordia	4	40	23.4861	NA	215.816	273.5	215.837
CR10T007	Sweetheart	F_CR10T007	76	95.8333	70.4779	NA	302.297	360	283.245
CR10T010	Sweetheart	Sweetheart	82.0513	86	69.0876	NA	326.278	425.3	318.036
CR10T014	Sweetheart	Sweetheart	9.7561	NA	NA	NA	394.766	NA	NA
CR10T016	Sweetheart	Rainier	24	82	46.2774	NA	408.898	332.5	314.069
CR10T017	Sweetheart	SandraRose	14	88	44.807	NA	258.733	305.4	244.992
CR10T028	Sweetheart	Bing	40	68.1818	47.0795	NA	287.037	353.2	274.648
CR10T038	Sweetheart	Bing	12	10.3448	15.5256	NA	383.115	310	295.254
CR10T041	Sweetheart	Bing	NA	100	NA	NA	348.274	373.3	306.344
CR10T053	Sweetheart	Bing	4	97.8261	44.7431	NA	302.216	358.9	282.785
CR10T056	Sweetheart	Bing	80	86	68.3336	NA	242.235	218.9	204.855
CR10T057	Bing	Skeena	2	4	9.51717	NA	417.194	409.3	347.23
CR10T082	Sweetheart	Sweetheart	16	18	19.81	NA	369.776	457.6	347.574
CR10T086	Sweetheart	Sweetheart	100	82.0513	74.2341	NA	314.044	318.5	271.651
CR10T089	Sweetheart	Sweetheart	84	84	69.0688	NA	318.4	285.8	260.605
CR10T100	Sweetheart	Rainier	82	100	74.2152	NA	255.062	296.6	240.132
CR10T103	Sweetheart	Sweetheart	62	88.8889	62.7787	NA	390.396	344	311.341
CR10T113	Bing	Rainier	NA	46.9388	NA	NA	248.527	216.7	206.45
CR10T117	Sweetheart	Sweetheart	72.093	68	58.8101	NA	397.356	437.3	350.411
CR11T014	Sweetheart	Sylvia	92	100	77.8912	NA	318.814	336.1	280.368
CR11T019	Sweetheart	Sylvia	52	90	59.5111	NA	363.076	354.8	304.903
CR11T020	C53R05T010	Sylvia	14	16.6667	18.5847	NA	262.76	244	222.635
CR11T021	Sweetheart	Sylvia	NA	88	NA	NA	340.426	390.8	310.106
CR11T037	Bing	FR33T117	82	80	66.8632	NA	337.599	326.1	283.791
CR11T040	Sweetheart	Sweetheart	48	62	47.7478	NA	334.768	306.2	274.933
CR11T042	FR14T060	FR06T059	18	2	14.6636	NA	374.112	366.2	313.646
CR11T052	C53R05T002	C53R01T077	40	80	51.4239	NA	467.079	370	351.355
CR11T062	Sweetheart	Bing	32.3529	100	55.9648	NA	336.949	360	296.748
CR12T007	PC8011-8	PC8011-2	4	52	27.8973	NA	202.99	220.9	190.341
CR12T008	PC8011-8	PC8011-10	4	NA	NA	NA	276.288	NA	NA
CR12T010	PC8012-1	F_CR12T010	94	100	78.6265	NA	278.01	343.3	267.273
CR12T012	PC8012-5	PC7635-1	62	NA	NA	NA	212.637	NA	NA
CR12T014	PC8012-5	PC8012-5	80	100	73.48	NA	306.911	356.5	283.679
CR12T023	PC8011-10	Glacier	94	76.9231	70.1433	NA	237.333	311.6	239.069
CR12T029	PC8011-5A	F_CR12T029	36	23.0769	29.0284	NA	226.007	288	225.459
CR12T045	PC8011-2	PC7614-2	66	78	60.2463	NA	371.928	247.9	266.696
CR12T048	PC8011-2	PC7614-2	4.08163	91.4894	42.4437	NA	294.815	231.5	230.255
CR12T064	PC8012-9	C53R03T061	2	76	35.9846	NA	271.648	287.5	243.05
CR12T073	PC8012-9	PC7635-1	56	88	60.2463	NA	326.969	344.9	286.975
CR13T008	PC8014-1	FR12T004	52	32.3529	38.3199	NA	468.969	467.6	390.124
CR13T021	PC8014-1	PC8011-5A	82	92	71.2744	NA	255.527	288	236.962
CR13T043	Tieton	Lapins	NA	NA	NA	NA	154.416	NA	NA
CR13T052	Tieton	Rainier	NA	100	NA	NA	248.82	301.3	239.531
CR13T067	PC7147-1	PC7147-9	6	0	9.51717	NA	183	202.8	175.498
CR13T075	C53R04T070	FR01T069	58	57.1429	49.6384	NA	414.784	428.8	353.889
CR14T024	PC7147-9	PC7614-4	78	100	72.7448	NA	260.32	385.8	276.941
CR14T033	Sweetheart	FR02T038	84	84.7826	69.3565	NA	487.03	468.4	397.474
CR14T036	PC8011-5A	PC7635-4	42	66	47.0126	NA	303.326	260.4	244.833
CR14T039	Sweetheart	Sweetheart	44	76	51.4239	NA	344.409	284	270.039
CR14T053	Sweetheart	Sweetheart	32.6087	36.7347	32.8024	NA	396.932	398.8	335.242
CR14T056	Sweetheart	Sweetheart	24	84	47.0126	NA	288.634	275.8	245.109
CR14T057	Sweetheart	Sweetheart	17.5	64	37.2712	NA	356.235	319.2	288.365
CR14T058	Sweetheart	Sweetheart	66	96	66.8632	NA	306.89	254.6	243.962
CR14T060	Sweetheart	Sweetheart	96	66.6667	67.1082	NA	383.119	387.5	325.456
CR14T061	Sweetheart	Sweetheart	24	21.9512	24.2033	NA	346.951	391.9	313.077
CR14T067	Sweetheart	Sweetheart	42	100	59.5111	NA	275.06	360	272.631
CR14T070	Sweetheart	Sweetheart	100	97.8261	80.0329	NA	278.109	283.4	243.969
CR14T074	Sweetheart	Sweetheart	58	NA	NA	NA	362.586	NA	NA

## Sheet: Table S6
Table S6 Fruit cracking incidence and firmness 2019, 2020, and multiyear for both subpopulations and Combined population. Cracking incidence (%); firmness (g/mm); n = number of seedlings with phenotype data; sd = standard deviation
Trait	Year	Population	n	mean	median	sd
Cracking	2019	RosBREED	118	44	42	32
		Program	133	50	48	31
		Combined	251	47	46	31
	2020	RosBREED	106	58	59	33
		Program	135	64	68	31
		Combined	241	61	66	32
	Multiyear	RosBREED	105	44	42	22
		Program	129	49	49	20
		Combined	234	47	48	21
Firmness	2012	RosBREED	110	252	257	46
	2019	Program	140	330	333	71
	2020	RosBREED	106	281	272	69
		Program	135	330	320	70
		Combined	241	309	301	74
	Multiyear	RosBREED	99	253	252	40
		Program	135	283	278	50
		Combined	234	270	266	48

## Sheet: Table S7
Table S7 All QTLs detected. All QTLs detected using either reduced map additive-only FlexQTL™ analysis (combined population), full map additive-only FlexQTL™ analysis (subpopulations), or BLINK. Underlined SNPs were designated as "primary" SNPs because they had a higher PVE than other BLINK output SNPs at that given QTL in at least 2 years/overall. LG = linkage group
Trait	Year	Population	LG	QTL interval (cM)a	QTL interval (Mbp)a	Peak position (cM)b	Peak position (Mbp)c	Peak SNPd	Peak SNP position (cM)e	Peak SNP position (Mbp)f	PVEg, h
Cracking	2019	Combined	1	[41, 47]	~[11.5, 17.1]	44	~13.5	-	-	-	2e
			5	[0, 37]	~[0, 13.5]	34	~12.9	-	-	-	7.6e
			7	[49, 74]	~[17.4, 22.3]	55, 57	~18.4, 18.6	-	-	-	8.1e
			8	[38, 59]	~[13.7, 17.8]	52, 39	~14.2, 16.5	-	-	-	2e
		RosBREED	2	-	-	-	-	ss490550244	55.29	25.2	15.5f
			5	[0, 51]	~[0, 16.1]	27	~10.9	-	-	-	7.4e
		Program	1	[33, 69]	~[10.7, 26.2]	44	~13.5	ss490546494	43.51	12.6	10.3e; 13.2f
			5	[30, 56]	~[11.7, 18.1]	46	~15	s5_15123033	48.18	15.1	5.2e; 7.9f
			8	[34, 63]	~[12.8, 20.8]	58	~17.6	scaffold_8:14597995	45.32	15.3	8.2e; 12.6f
	2020	Combined	1	[44, 72]	~[13.5, 26.8]	51	~21	ss490546566	44.95	15.1	12.6e; 15.1f
			3	-	-	-	-	ss490551560	40.87	15.9	4.8f
			5	[31, 53]	~[12.1, 16.8]	47	~15	ss490559206	48.22	15.5	11.2e; 11.9f
			7	-	-	-	-	ss490550511	16.8	10.7	6.2f
			8	-	-	-	-	ss490558540	59.96	18.1	4.2f
		RosBREED	5	[3, 53]	~[2, 16.8]	33	~12.3	ss490554283	32.7	12.3	19.1e; 22.6f
		Program	1	[44, 63]	~[13.5, 25.5]	52	~22.5	ss490546494	43.51	12.6	13.0e; 24.5f
			5	[41, 53]	~[13.6, 16.8]	47	~15	-	-	-	10.0e
			7	-	-	-	-	ss490550511	16.8	10.7	11.9f
			8	[34, 66]	~[12.8, 21.6]	58	~17.6	-	-	-	3.0e
Cracking multiyear	2019-2020	Combined	1	[44, 55]	~[13.5, 25.4]	45	~15.2	ss490546611	45.51	16	10.5e; 12.7f
			3	-	-	-	-	ss490551560	40.87	15.9	3.6f
			5	[2, 41][44, 53]	~[1.6, 13.6][14.3, 16.8]	22, 48	~10.2, 15.5	ss490559206	48.22	15.5	8.1e; 13.8f
			7	[49, 74]	~[17.4, 22.3]	56, 57	~18.4, 18.6	-	-	-	3.5e
			8	[48, 62]	~[15.7, 19.8]	55, 56	~17, 17.3	ss490558540	59.96	18.1	2.3e; 6.6f
		RosBREED	5	[11, 55]	~[7.8, 17.7]	33	~12.3	ss490554283	32.7	12.3	21.3e; 22.2f
		Program	5	-	-	-	-	scaffold_5:14920182	46.11	14.9	12.7f
Firmness	2012	RosBREED	1	-	-	-	-	ss490546651	48.82	18.5	7.9f
			4	[29, 47]	~[7.8, 16]	34	~11	-	-	-	40.9e
			4	-	-	-	-	ss490553343	57.36	19.8	23.6f
	2019	Program	1	[45, 53]	~[15.2, 23.7]	51	~21	ss490546574	45.05	15.3	14.1e; 11.7f
			1	-	-	-	-	scaffold_1:36431196	112.64	37.4	1.6f
			1	-	-	-	-	ss490559022	122.72	40.5	16.3f
			3	[49, 65]	~[18.6, 21.6]	62	~21.2	ss490551889	60.92	21	8.6e; 2.5f
			5	-	-	-	-	s5_15123033	48.18	15.1	3.4f
	2020	Combined	1	[45, 70]	~[15.2, 26.4]	48	~18	ss490558902	47.55	17.6	15.6e; 8.8f
			1	-	-	-	-	ss490548183	115.11	38	< 0.1f
			2	-	-	-	-	ss490559045	60.16	25.7	< 0.1f
			3	[50, 66]	~[18.7, 22]	62	~21.2	ss490551714	49	18.6	7.9e; 10.1f
			4	[0, 13]	~[0, 4.1]	9	~3.4	ss490552495	8.88	3.4	6.1e; < 0.1f
			4	-	-	-	-	ss490552931	34.17	11.5	9.5f
			6	-	-	-	-	ss490555068	9.75	3.1	9.7f
			6	-	-	-	-	ss490555531	43.67	9.9	3.4f
		RosBREED	1	[2, 75]	~[0.5, 27.2]	52	~22.5	ss490546675	50.15	20.8	20.7e; 15.8f
			4	[0, 14]	~[0, 4.2]	4	~0.3	-	-	-	8.3e
			4	-	-	-	-	ss490552931	34.17	11.5	16.6f
		Program	1	-	-	-	-	ss490545606	11.48	3.3	8.3f
			1	[45, 62]	~[15.2, 25.5]	46	~16.5	-	-	-	13.6e
			3	[58, 63]	~[19.7, 21.2]	62	~21.2	-	-	-	14.3e
			6	-	-	-	-	ss490555342	45.15	6.5	15.1f
			6	-	-	-	-	ss490555531	43.67	9.9	6.4f
Firmness multiyear	2012, 2019, 2020	Combined	1	-	-	-	-	ss490545817	13.27	6	2.9f
			1	[34, 70]	~[10.8, 26.4]	48	~18	ss490546574	45.05	15.3	21.8e; 19.2f
			3	-	-	-	-	ss490551234	21.59	4.5	6.0f
			3	[53, 66]	~[18.9, 22]	62	~21.2	ss490551889	60.92	21	9.1e; 1.7f
			6	-	-	-	-	ss490555475	30.69	8.6	4.2f
			6	-	-	-	-	ss490555481	31.64	8.7	0.1f
		RosBREED	1	[7, 66]	~[1.5, 25.5]	15	~7	-	-	-	33.1e
			1	-	-	-	-	ss490546365	35.33	11.1	14.9f
			1	-	-	-	-	ss490548323	125.49	42.1	22.0f
			4	[31, 50]	~[9.2, 16.6]	34	~11	-	-	-	25.4e
		Program	1	-	-	-	-	scaffold_1:8281110	22.73	8.7	5.7f
			1	[43, 52]	~[11.8, 22.5]	51	~21	ss490546574	45.05	15.3	16.5e; 15.8f
			1	-	-	-	-	ss490548614	128.04	43.9	10.5f
			3	[54, 65]	~[19, 21.6]	62	~21.2	ss490551889	60.92	21	11.5e; 6.2f
a Combined QTL interval from either two FlexQTL™ runs (combined population), or additive-only model run (subpopulations)
b QTL peak position estimate from FlexQTL™ (genetic map estimate) (estimates from both runs included if not identical)
c QTL peak position estimate from FlexQTL™ (physical map estimate, based on Peach V2.0, ) (estimates from both runs included if not identical)
d Top associated SNP from BLINK
e BLINK SNP genetic position
f BLINK SNP physical position
g Phenotypic variance explained (PVE) (average from two runs for combined population, single additive-only model run for subpopulations) estimated from FlexQTL parameters
h PVE estimated by r2 value from simple linear regression in R.

## Sheet: Table S8
Table S8 Bayes Factor (BF) evidence for 1 vs. 0 QTL model for cracking and firmness from full genetic map FlexQTL™ runs. A+D = additive + dominance, A = additive only, A_NS = additive only (new seed for Markov chain), A_Pr5 = additive only (QTL prior = 5). Light green indicates 2 ≤ BF < 5, dark green indicates BF ≥ 5. Reduced genetic maps were created for cracking and firmness, respectively, usin…
			Cracking
Year	Population	Model	Chr 1	Chr 2	Chr 3	Chr 4	Chr 5	Chr 6	Chr 7	Chr 8
2019	Combined	A+D	0.6	0.3	-0.3	-0.5	4	-0.6	4.4	0.9
		A	1.1	0.8	0.3	-0.2	5.9	0	5.1	1.2
		A_NS	1.1	0.8	0.3	-0.2	5.9	0	5.1	1.2
		A_Pr5	1.2	0.9	0.5	0.1	4.8	0.1	3.8	1.4
	RosBREED	A+D	-0.8	0.2	0.2	0.3	2.1	-0.1	0.7	-0.8
		A	-0.5	0.7	0.3	0.3	4	0.2	0.7	-0.5
	Program	A+D	2.1	0.5	0.3	-0.1	1.7	0.3	0.2	3.8
		A	5.1	1.6	0.5	0	4	1.7	-0.1	5.2
2020	Combined	A+D	7.1	-0.1	1.4	1	7	0.5	0.1	0.6
		A	5.6	-0.4	1.8	1.1	10.9	1.1	-0.1	0.9
		A_NS	6.3	-0.4	1.8	1.2	10.9	1.1	-0.3	1.2
		A_Pr5	5.2	-0.4	1.4	0.6	8.9	1.1	-0.1	0.9
	RosBREED	A+D	-1.3	-0.5	-1.3	-0.8	5.4	-1.5	-1	-0.8
		A	-0.6	-0.3	-0.8	-0.1	9.2	-0.9	-0.5	-0.7
	Program	A+D	10.8	0.1	1.4	0.1	2.5	0.1	0.2	1.7
		A	7.7	0.1	1.6	-0.1	4.5	-0.3	0.3	2.8
Multiyear	Combined	A+D	7.6	0.3	1.6	0	8.7	0.1	0.2	1.1
		A	11.8	0.4	1.3	0.7	13.6	0.7	0.7	2.2
		A_NS	11.8	0.4	1.3	0.7	13.6	0.7	0.7	2.2
		A_Pr5	7	0.5	1.3	-0.1	11.6	0.6	0.7	1.6
	RosBREED	A+D	-0.6	-0.2	-0.5	-0.9	6.3	-0.7	-0.6	-0.9
		A	-0.8	0	-0.6	-0.6	9.1	-0.7	0	-0.9
	Program	A+D	9	1.1	0.7	0	2.9	0.4	-0.4	3.1
		A	-	-	-	-	-	-	-	-
			Firmness
Year	Population	Model	Chr 1	Chr 2	Chr 3	Chr 4	Chr 5	Chr 6	Chr 7	Chr 8
2012	RosBREED	A+D	1	1.7	1.8	0.5	1	-0.3	0.5	0.1
		A	1.3	0	0.9	6.8	0.9	-0.8	-1	0.3
2019	Program	A+D	8.4	1.1	5.5	-0.4	0.1	-0.1	-0.6	-0.2
		A	27.5	1.4	7.1	-0.8	0.4	-0.6	-0.7	-0.8
2020	Combined	A+D	12.1	1.9	7.3	1.2	0.2	1.7	0.8	0.2
		A	25.9	1.8	8.9	2.1	-0.4	1.5	0.5	-0.1
		A_NS	25.5	1.9	9.1	2	-0.2	1.3	0.6	-0.2
		A_Pr5	NA	1.5	7.3	1.4	-0.6	0.8	0.3	-0.3
	RosBREED	A+D	2	-0.2	-0.3	1.4	-0.4	-0.6	1.1	-0.8
		A	4.4	0.2	-0.4	2.8	-0.8	-0.1	0.9	-0.7
	Program	A+D	6.5	1.1	5.4	-0.7	-0.5	-0.5	-0.4	-0.7
		A	12	1.6	9.6	-0.6	-0.7	-0.5	-0.1	-0.5
Multiyear	Combined	A+D	13.6	0.8	10.1	0.2	-0.2	0.9	0.4	1.1
		A	26.8	1.5	16.3	0.9	-0.2	1.1	0.6	1.2
		A_NS	26.6	1.3	16.3	0.6	0	0.9	0.2	1.2
		A_Pr5	23.4	1.1	12.7	0.1	-0.3	0.9	-0.2	0.5
	RosBREED	A+D	2.8	0.7	0.8	1.1	-0.2	0.1	2.4	0.4
		A	5.8	0.3	0.5	3.2	-1	0	1.9	-0.1
	Program	A+D	8.9	1.4	6.4	-0.7	-0.1	-0.5	-0.5	-0.3
		A	27.3	1.9	9.5	-0.6	-0.3	-0.6	-0.6	-0.5

## Sheet: Table S9
Table S9 QTL intervals and peaks for cracking and firmness from full genetic map FlexQTL™ runs. For each QTL, reporting is as follows: [QTL interval, cM]; QTL peak, cM (QTL peak, Mbp). A+D = additive + dominance, A = additive only, A_NS = additive only (new seed for Markov chain), A_Pr5 = additive only (QTL prior = 5). Coloring indicates regions with QTL evidence; light green indicates 2 ≤ BF < 5…
Cracking
Year	Population	Model	Chr 1	Chr 2	Chr 3	Chr 5	Chr 7	Chr 8
2019	Combined	A+D	-	-	-	[1, 38]; 33 (~12.3)	[43, 74]; 57 (~18.6)	-
		A	-	-	-	[16, 57]; 33 (~12.3)	[46, 74]; 58 (~18.8)	-
		A_NS	-	-	-	[16, 57]; 33 (~12.3)	[46, 74]; 58 (~18.8)	-
		A_Pr5	-	-	-	[1, 57]; 48 (~15.5)	[38, 74]; 56 (~18.4)	-
	RosBREED	A+D	-	-	-	[3, 36]; 28 (~11.2)	-	-
		A	-	-	-	[0, 51]; 27 (~10.9)	-	-
	Program	A+D	[41, 75]; 44 (~13.5)	-	-	-	-	[20, 61]; 49 (~15.7)
		A	[33, 69]; 44 (~13.5)	-	-	[30, 56]; 46 (~15)	-	[34, 63]; 58 (~17.6)
2020	Combined	A+D	[44, 55]; 53 (~23.6)	-	-	[6, 53]; 48 (~15.5)	-	-
		A	[39, 64]; 45 (~15.2)	-	-	[12, 54]; 48 (~15.5)	-	-
		A_NS	[43, 67]; 45 (~15.2)	-	-	[11, 53]; 48 (~15.5)	-	-
		A_Pr5	[43, 66]; 54 (~24.7)	-	-	[1, 52]; 48 (~15.5)	-	-
	RosBREED	A+D	-	-	-	[22, 56]; 33 (~12.3)	-	-
		A	-	-	-	[3, 53]; 33 (~12.3)	-	-
	Program	A+D	[46, 54]; 53 (~23.6)	-	-	[27, 56]; 47 (~15)	-	-
		A	[44, 63]; 52 (~22.5)	-	-	[41, 53]; 47 (~15)	-	[34, 66]; 58 (~17.6)
Multiyear	Combined	A+D	[44, 65]; 52 (~22.5)	-	-	[0, 55]; 49 (~15.8)	-	-
		A	[43, 59]; 44 (~13.5)	-	-	[2, 54]; 49 (~15.8)	-	[38, 66]; 55 (~17)
		A_NS	[43, 59]; 44 (~13.5)	-	-	[2, 54]; 49 (~15.8)	-	[38, 66]; 55 (~17)
		A_Pr5	[44, 69]; 45 (~15.2)	-	-	[0, 52]; 49 (~15.8)	-	-
	RosBREED	A+D	-	-	-	[6, 52]; 28 (~11.2)	-	-
		A	-	-	-	[11, 55]; 33 (~12.3)	-	-
	Program	A+D	[43, 55]; 52 (~22.5)	-	-	[37, 57]; 47 (~15)	-	[37, 69]; 56 (~17.3)
		A	-	-	-	-	-	-
Firmness
Year	Population	Model	Chr 1	Chr 3	Chr 4	Chr 7
2012	RosBREED	A+D	-	-	-	-
		A	-	-	[29, 47]; 34 (~11)	-
2019	Program	A+D	[40, 54]; 51 (~21)	[48, 65]; 61 (~21)	-	-
		A	[45, 53]; 51 (~21)	[49, 65]; 62 (~21.2)	-	-
2020	Combined	A+D	[45, 56]; 48 (~18)	[42, 80]; 62 (~21.2)	-	-
		A	[45, 52]; 49 (~19)	[50, 67]; 63 (~21.2)	[0, 11]; 9 (~3.4)	-
		A_NS	[45, 55]; 49 (~19)	[53, 67]; 62 (~21.2)	[0, 12]; 9 (~3.4)	-
		A_Pr5	[45, 55]; 49 (~19)	[46, 67]; 62 (~21.2)	-	-
	RosBREED	A+D	[39, 63]; 52 (~22.5)	-	-	-
		A	[2, 75]; 52 (~22.5)	-	[0, 14]; 4 (~0.3)	-
	Program	A+D	[45, 56]; 49 (~19)	[44, 71]; 62 (~21.2)	-	-
		A	[45, 62]; 46 (~16.5)	[58, 63]; 62 (~21.2)	-	-
Multiyear	Combined	A+D	[45, 58]; 52 (~22.5)	[47, 67]; 62 (~21.2)	-	-
		A	[45, 58]; 48 (~18)	[55, 66]; 62 (~21.2)	-	-
		A_NS	[45, 53]; 52 (~22.5)	[50, 66]; 62 (~21.2)	-	-
		A_Pr5	[45, 54]; 48 (~18)	[51, 66]; 62 (~21.2)	-	-
	RosBREED	A+D	[6, 80]; 52 (~22.5)	-	-	[28, 71]; 53 (~18)
		A	[7, 66]; 15 (~7)	-	[31, 50]; 34 (~11)	-
	Program	A+D	[43, 52]; 46 (~16.5)	[48, 76]; 62 (~21.2)	-	-
		A	[43, 52]; 51 (~21)	[54, 65]; 62 (~21.2)	-	-

[truncated: 6 more sheets: Table S10, Table S11, Table S12, Table S13, Table S14, Table S15]
